# Supplementary material for: Clinicopathological and molecular characterisation of ‘multiple‐classifier’ endometrial carcinomas
Source: J Pathol. 2020 Jan 12;250(3):312–22. doi: 10.1002/path.5373 (PMC7065184; doi:10.1002/path.5373)
Supplement: Supplementary file 7 — Table S1. Morphological features of MMRd–p53abn, POLEmut–p53abn, and MMRd–POLEmut–p53abn ECs [file PATH-250-312-s006.xlsx]

## Sheet: cover sheet
	Clinicopathological and molecular characterisation of 'multiple-classifier' endometrial carcinomas
	León-Castillo et al. J Pathol DOI: 10.1002/path.5373
	Table S1. Morphological features of MMRd-p53abn, POLEmut-p53abn, and MMRd-POLEmut-p53abn ECs

## Sheet: Supplementary table S1
		Total	MMRp-p53abn EC	POLEmut-p53abn EC	POLEmut-MMRd EC	MMRd-POLEmut-p53abn EC
		n=109 (%)	n=54 (%)	n=30 (%)	n=14 (%)	n=11 (%)
Hobnailing		15 (13,8)	8 (14.8)	4 (13.3)	2 (14,3)	1 (9.1)
Slit-like spaces		24 (22,0)	12 (22.2)	6 (20)	4 (28,6)	2 (18.2)
Papillary growth		24 (22,0)	14 (25.9)	4 (13.3)	3 (21,4)	3 (27.3)
Squamous metaplasia		22 (20,2)	13 (24.1)	4 (13.3)	4 (28,6)	1 (9.1)
Solid growth ≥50%		53 (48,6)	24 (44.4)	16 (53.3)	6 (42,9)	7 (63.6)
Tumour intraepithelial lymphocytes		56 (51.4)	23 (42.6)	19 (63.3)	6 (42,9)	8 (72.7)
Peritumoural lymphocytes		80 (73.4)	32 (59.3)	27 (90)	11 (78,6)	10 (90.9)
Tumour giant cells		25 (22,9)	8 (14.8)	12 (40)	2 (14,3)	3 (27.3)
Invasion pattern
	Broad front	45 (41,3)	25 (46.3)	9 (30)	7 (50,0)	3 (27.3)
	Infiltrating	50 (45,9)	24 (44.4)	15 (50)	6 (42,9)	5 (45.5)
	MELF-like	1 (0,9)	0 (0)	1 (3.3)	0 (0)	0 (0)
	Adenomyosis-like	3 (2,8)	0	3 (10)	0 (0)	0 (0)
	No invasion	1 (0,9)	1 (1.9)	0 (0)	0 (0)	1 (9.1)
	Not assessable	9 (8,3)	4 (7.4)	2 (6.7)	1 (7,1)	2 (18.2)
Lymphovascular space invasion
	Absent	73 (67,0)	33 (61.1)	20 (66.7)	11 (78,6)	9 (81.8)
	Present	30 (27,5)	18 (33.3)	8 (26.7)	3 (21,4)	1 (9.1)
	Not assessable	6 (5,5)	3 (5.6)	2 (6.7)	0 (0)	1 (9.1)
