# Supplementary material for: Clinicopathological and molecular characterisation of ‘multiple‐classifier’ endometrial carcinomas
Source: J Pathol. 2020 Jan 12;250(3):312–22. doi: 10.1002/path.5373 (PMC7065184; doi:10.1002/path.5373)
Supplement: Supplementary file 8 — Table S2. Clinicopathological features of MMRd–p53abn and POLEmut–p53abn ECs with available survival data [file PATH-250-312-s007.xlsx]

## Sheet: cover sheet
	Clinicopathological and molecular characterisation of 'multiple-classifier' endometrial carcinomas
	León-Castill et al. J Pathol DOI: 10.1002/path.5373
	Table S2. Clinicopathological features of MMRd-p53abn and POLEmut-p53abn ECs with available survival data

## Sheet: Supplementary table S2
		Total	MMRd-p53abn EC	POLEmut-p53abn EC
		n=67 (%)	n=44 (%)	n=23 (%)
Age, years
	Mean (range)	62.4 (35-87)	62.5 (35-87)	62.16 (51-76)
	<60	29 (43.3)	18 (40.9)	11 (47.8)
	60-70	23 (34.3)	15 (34.1)	8 (34.8)
	>70	15 (22.4)	11 (25)	4 (17.4)
Stage
	IA	24 (35.8)	16 (36.4)	8 (34.8)
	IB	26 (38.8)	15 (34.1)	11 (47.8)
	II	2 (3)	2 (4.5)	0 (0)
	III	10 (14.9)	7 (15.9)	3 (13.0)
	IV	5 (7.5)	4 (9.1)	1 (4.3)
Histology
	Endometrioid	47 (70.1)	31 (70.5)	16 (69.6)
	Serous	6 (9)	5 (11.4)	1 (4.3)
	Mixed	9 (13.4)	4 (9.1)	5 (21.7)
	Clear cell	3 (4.5)	2 (4.5)	1 (4.3)
	Undifferentiated	2 (3)	2 (4.5)	0 (0)
Grade
	1-2	17 (25.4)	10 (22.7)	7 (30.4)
	3	50 (74.6)	34 (77.3)	16 (69.6)
Myometrium invasion
	Intramucosal	1 (1.5)	1 (2.3)	0 (0)
	<50%	29 (43.3)	21 (47.7)	8 (34.8)
	>50%	37 (55.2)	22 (50)	15 (65.2)
LVSI
	Absent	30 (44.8)	18 (40.9)	16 (69.6)
	Focal	6 (9)	3 (6.8)	4 (17.4)
	Substantial	9 (13.4)	8 (18.2)	2 (8.7)
	Missing	22 (32.8)	15 (34.1)	1 (4.3)
Treatment
	Radiotherapy	17 (25.4)	12 (27.3)	5 (21.7)
	Chemotherapy	8 (11.9)	4 (9.1)	4 (17.4)
	Radiochemotherapy	10 (14.9)	7 (15.9)	3 (13.0)
	None	13 (19.4)	9 (20.5)	4 (17.4)
	Unknown	19 (28.4)	12 (27.3)	7 (30.4)
Risk classification (ESMO clinical practice guidelines, 2013)
	Low	6 (9.0)	3 (6.8)	3 (13.0)
	Intermediate	19 (28.4)	12 (27.3)	7 (30.4)
	High	31 (46.3)	20 (45.5)	11 (47.8)
	Stage II-III	9 (13.4)	7 (15.9)	2 (8.7)
	Metastatic	2 (3.0)	2 (4.5)	0 (0)
Risk classification (ESMO-ESTRO-ESGO clinical practice guidelines, 2017)
	Low risk	3 (4.5)	1 (2.3)	2 (8.7)
	Intermediate	9 (13.4)	6 (13.6)	3 (13.0)
	High-intermediate	11 (16.4)	7 (15.9)	4 (17.4)
	High	37 (55.2)	25 (56.8)	12 (52.2)
	Advanced or metastatic	5 (7.5)	4 (9.1)	1 (4.3)
	Not assesable	2 (3.0)	1 (2.3)	1 (4.3)
